# Supplementary material for: Variations in Microstructural and Physicochemical Properties of Candelilla Wax/Rice Bran Oil–Derived Oleogels Using Sunflower Lecithin and Soya Lecithin
Source: Gels. 2021 Nov 22;7(4):226. doi: 10.3390/gels7040226 (PMC8628760; doi:10.3390/gels7040226)
Supplement: Supplementary file 1 [file gels-07-00226-s001.zip]

Archive with 1 entries (1 files):
- gels-1327222-supplementary.pdf
